# Supplementary material for: Composition of Intracellular and Cell Wall-Bound Phlorotannin Fractions in Fucoid Algae Indicates Specific Functions of These Metabolites Dependent on the Chemical Structure
Source: Metabolites. 2020 Sep 11;10(9):369. doi: 10.3390/metabo10090369 (PMC7570113; doi:10.3390/metabo10090369)
Supplement: Supplementary file 1 [file metabolites-10-00369-s001.zip]

Archive with 2 entries (2 files):
- Supplementary Materials 1_rev.docx
- Supplementary Materials 2_rev.xlsx
