# Supplementary material for: Composition of Intracellular and Cell Wall-Bound Phlorotannin Fractions in Fucoid Algae Indicates Specific Functions of These Metabolites Dependent on the Chemical Structure
Source: Metabolites. 2020 Sep 11;10(9):369. doi: 10.3390/metabo10090369 (PMC7570113; doi:10.3390/metabo10090369)
Supplement: Supplementary file 1 [file metabolites-10-00369-s001.zip › Supplementary Materials 2_rev.xlsx]

## Sheet: Title
Supplementary Materials
Metabolites
Composition of intracellular and cell wall-bound phlorotannin fractions in fucoid algae indicates specific functions of these metabolites dependent on the chemical structure
Claudia Birkemeyer1, Valeriya Lemesheva2, Susan Billig1, Elena Tarakhovskaya2,3
1Faculty of Chemistry and Mineralogy, University of Leipzig, 04103 Leipzig, Germany; 2Department of Plant Physiology and Biochemistry, Faculty of Biology, St. Petersburg State University, 199034 St. Petersburg, Russia; 3Department of Scientific Information, Russian Academy of Sciences Library, 199034 St. Petersburg, Russia
Correspondence:
Claudia Birkemeyer
birkemeyer@chemie.uni-leipzig.de
Elena Tarakhovskaya
Tel.: +79119182745
elena.tarakhovskaya@gmail.com
Table S2 Confirmation of the sum formulas corresponding to the structure proposals by accurate mass analysis.
List of 31 basic phlorotannin units, the observed corresponding polymeric representative (+ n*124 u) of each particular series between m/z 850 and 990 and the deviation to the theoretical, i.e. calculated value of the expected m/z considering the corresponding tentative sum formulas.

## Sheet: Table
basic unit				m/z				atoms / ion	basic unit:				repeating units:						Sum Formula
M-H	Name	Abbrev.	Series No.	charge	theoretical	measured	ppm		Residue C	Residue H	Residue O		C	H	O		DP
C14H9O7	acetylated eckol/carmalol	ac_EC	1	1	1033.13	1033.13	1.31632		2	1	1		50	33	25		8		C50H33O25
C14H9O7	acetylated eckol/carmalol	ac_EC	1	2	1136.14	1136.14	1.03855		2	1	1		110	73	55		18		C110H73O55
C14H9O7	acetylated eckol/carmalol	ac_EC	1	3	1418.51	1418.51	0.441779		2	1	1		206	137	103		34		C206H137O103
C14H9O8	acetylated hydroxyl eckol/carmalol	ac_hE/C	2	1	1049.13	1049.13	1.2963		2	1	2		50	33	26		8		C50H33O26
C14H9O8	acetylated hydroxyl eckol/carmalol	ac_hE/C	2	2	1144.14	1144.14	1.24985		2	1	2		110	73	56		18		C110H73O56
C14H9O8	acetylated hydroxyl eckol/carmalol	ac_hE/C	2	3	1423.84	1423.84	0.533767		2	1	2		206	137	104		34		C206H137O104
C14H9O9	acetylated dihydroxyl eckol/carmalol	ac_dhE/C	3	1	1065.12	1065.12	2.66636		2	1	3		56	37	30		9		C56H37O30
C14H9O9	acetylated dihydroxyl eckol/carmalol	ac_dhE/C	3	2	1152.14	1152.13	4.96469		2	1	3		116	77	60		19		C116H77O60
C14H9O9	acetylated dihydroxyl eckol/carmalol	ac_dhE/C	3	3	1429.17	1429.18	2.17375		2	1	3		212	141	108		35		C212H141O108
C14H9O10	acetylated trihydroxyl eckol/carmalol	ac_thE/C	4	1	1081.12	1081.12	4.77284		2	1	4		56	37	31		9		C56H37O31
C14H9O10	acetylated trihydroxyl eckol/carmalol	ac_thE/C	4	2	1160.13	1160.13	7.30088		2	1	4		116	77	61		19		C116H77O61
C14H9O10	acetylated trihydroxyl eckol/carmalol	ac_thE/C	4	3	1434.51	1434.51	0.29743		2	1	4		212	141	109		35		C212H141O109
C20H15O10	acetylated fucol/phlorethol	ac_F/P	5	2	1137.15	1137.14	6.63941		2	3	1		110	75	55		18		C110H75O55
C20H15O10	acetylated fucol/phlorethol	ac_F/P	5	3	1419.18	1419.18	2.26424		2	3	1		206	139	103		34		C206H139O103
C20H15O11	acetylated fuhalol	ac_Fh	6	1	1051.14	1051.14	5.51753		2	3	2		50	35	26		8		C50H35O26
C20H15O11	acetylated fuhalol	ac_Fh	6	2	1145.15	1145.15	0.261977		2	3	2		110	75	56		18		C110H75O56
C20H15O11	acetylated fuhalol	ac_Fh	6	3	1424.51	1424.52	1.37123		2	3	2		206	139	104		34		C206H139O104
C20H11O12	acetylated penta-substituted dibenzodioxin dione / acetylated penta-substituted tribenzodioxin	ac_psDBD/ac_psTBD	7	2	1151.13	1151.13	3.12736		2	-1	3		116	75	60		19		C116H75O60
C20H11O12	acetylated penta-substituted dibenzodioxin dione / acetylated penta-substituted tribenzodioxin	ac_psDBD/ac_psTBD	7	3	1428.5	1428.5	0.830703		2	-1	3		212	139	108		35		C212H139O108
C20H15O12	acetylated tetra-hydroxyl benzene	ac_Thb	8	1	1067.14	1067.14	1.12451		2	3	3		56	39	30		9		C56H39O30
C20H15O12	acetylated tetra-hydroxyl benzene	ac_Thb	8	2	1153.14	1153.14	0.216798		2	3	3		116	79	60		19		C116H79O60
C20H15O12	acetylated tetra-hydroxyl benzene	ac_Thb	8	3	1429.85	1429.85	3.79043		2	3	3		212	143	108		35		C212H143O108
C20H11O10	acetylated di-tetra-subst. mono-penta-subst. tribenzodioxin	ac_ts/1psTBD	9	1	1031.12	1031.12	3.49134		2	-1	1		50	31	25		8		C50H31O25
C20H11O10	acetylated di-tetra-subst. mono-penta-subst. tribenzodioxin	ac_ts/1psTBD	9	2	1135.13	1135.15	9.86618		2	-1	1		110	71	55		18		C110H71O55
C20H11O10	acetylated di-tetra-subst. mono-penta-subst. tribenzodioxin	ac_ts/1psTBD	9	3	1417.84	1417.84	0.103439		2	-1	1		206	135	103		34		C206H135O103
C20H11O11	acetylated mono-tetra-subst. di-penta-subst. tribenzodioxin	ac_ts/2psTBD	10	2	1143.13	1143.13	1.88079		2	-1	2		110	71	56		18		C110H71O56
C20H11O11	acetylated mono-tetra-subst. di-penta-subst. tribenzodioxin	ac_ts/2psTBD	10	3	1423.17	1423.18	4.9324		2	-1	2		206	135	104		34		C206H135O104
C20H9O10	acetylated di-tetra-subst. mono-penta-subst. tribenzodioxin dione	ac_ts/1psTBDD	11	1	1029.1	1029.11	9.13419		2	-3	1		50	29	25		8		C50H29O25
C20H9O10	acetylated di-tetra-subst. mono-penta-subst. tribenzodioxin dione	ac_ts/1psTBDD	11	3	1417.17	1417.17	1.59003		2	-3	1		206	133	103		34		C206H133O103
C20H9O11	acetylated mono-tetra-subst. di-penta-subst. tribenzodioxin dione	ac_ts/2psTBDD	12	3	1422.5	1422.5	0.126538		2	-3	2		206	133	104		34		C206H133O104
C20H11O9	acetylated tetra-subst. tribenzodioxin	ac_tsTBD	13	1	1015.12	1015.12	0.394042		2	-1	0		50	31	24		8		C50H31O24
C20H11O9	acetylated tetra-subst. tribenzodioxin	ac_tsTBD	13	2	1127.14	1127.14	1.73003		2	-1	0		110	71	54		18		C110H71O54
C20H11O9	acetylated tetra-subst. tribenzodioxin	ac_tsTBD	13	3	1412.51	1412.51	0.202949		2	-1	0		206	135	102		34		C206H135O102
C20H9O9	acetylated tetra-subst. tribenzodioxin dione	ac_tsTBDD	14	1	1013.11	1013.11	0.0987064		2	-3	0		50	29	24		8		C50H29O24
C20H9O9	acetylated tetra-subst. tribenzodioxin dione	ac_tsTBDD	14	2	1126.13	1126.14	7.01509		2	-3	0		110	69	54		18		C110H69O54
C20H9O9	acetylated tetra-subst. tribenzodioxin dione	ac_tsTBDD	14	3	1411.84	1411.85	7.21519		2	-3	0		206	133	102		34		C206H133O102
C18H11O11	dihydroxyl eckol/carmalol	dhE/C	15	1	1023.11	1023.11	0.977411		0	-1	2		48	31	26		8		C48H31O26
C18H11O11	dihydroxyl eckol/carmalol	dhE/C	15	2	1131.13	1131.13	0.486239		0	-1	2		108	71	56		18		C108H71O56
C18H11O11	dihydroxyl eckol/carmalol	dhE/C	15	3	1415.17	1415.17	0.197856		0	-1	2		204	135	104		34		C204H135O104
C18H11O9	eckol/carmalol	E/C	16	1	991.121	991.121	0.201782		0	-1	0		48	31	24		8		C48H31O24
C18H11O9	eckol/carmalol	E/C	16	2	1115.14	1115.14	0.941541		0	-1	0		108	71	54		18		C108H71O54
C18H11O9	eckol/carmalol	E/C	16	3	1404.51	1404.51	0.721501		0	-1	0		204	135	102		34		C204H135O102
C13H9O7-	fucol/phlorethol phloroglucinate	F/P_PGE	17	1	1021.13	1021.13	1.41024		1	1	1		49	33	25		8		C49H33O25
C13H9O7-	fucol/phlorethol phloroglucinate	F/P_PGE	17	2	1130.14	1130.14	1.87578		1	1	1		109	73	55		18		C109H73O55
C13H9O7-	fucol/phlorethol phloroglucinate	F/P_PGE	17	3	1414.51	1414.51	1.92764		1	1	1		205	137	103		34		C205H137O103
C13H9O8-	fuhalol phloroglucinate	Fh_PGE	18	1	1037.13	1037.11	0.154265		1	1	2		49	33	26		8		C49H33O26
C13H9O8-	fuhalol phloroglucinate	Fh_PGE	18	2	1138.14	1138.14	0.0263588		1	1	2		109	73	56		18		C109H73O56
C13H9O8-	fuhalol phloroglucinate	Fh_PGE	18	3	1419.84	1419.85	3.62014		1	1	2		205	137	104		34		C205H137O104
C18H13O9	fucol/phlorethol	F/P	19	1	993.137	993.138	1.20823		0	1	0		48	33	24		8		C48H33O24
C18H13O9	fucol/phlorethol	F/P	19	2	1116.14	1116.15	1.03033		0	1	0		108	73	54		18		C108H73O54
C18H13O9	fucol/phlorethol	F/P	19	3	1405.18	1405.18	0.0569328		0	1	0		204	137	102		34		C204H137O102
C18H13O10	fuhalol	Fh	20	1	1009.13	1009.13	1.08999		0	1	1		48	33	25		8		C48H33O25
C18H13O10	fuhalol	Fh	20	2	1124.14	1124.14	1.69018		0	1	1		108	73	55		18		C108H73O55
C18H13O10	fuhalol	Fh	20	3	1410.51	1410.51	1.28559		0	1	1		204	137	103		34		C204H137O103
C18H11O10	hydroxyl eckol/carmalol	hE/C	21	1	1007.12	1007.12	0.496467		0	-1	1		48	31	25		8		C48H31O25
C18H11O10	hydroxyl eckol/carmalol	hE/C	21	2	1123.13	1123.13	2.40399		0	-1	1		108	71	55		18		C108H71O55
C18H11O10	hydroxyl eckol/carmalol	hE/C	21	3	1409.84	1409.84	0.81806		0	-1	1		204	135	103		34		C204H135O103
C18H9O11	penta-substituted tribenzodioxin	psTBD	22	1	1021.1	1021.1	5.19051		0	-3	2		48	29	26		8		C48H29O26
C18H9O11	penta-substituted tribenzodioxin	psTBD	22	3	1414.5	1414.51	6.6596		0	-3	2		204	133	104		34		C204H133O104
C18H7O11	penta-substituted tribenzodioxin dione	psTBDD	22	3	1413.83	1413.83	0.556409		0	-5	2		204	131	104		34		C204H131O104
C18H9O9	di-tetra-/ mono-penta-substituted tribenzodioxin	ts/1psTBD	23	1	989.105	989.099	6.26829		0	-3	0		48	29	24		8		C48H29O24
C18H9O9	di-tetra-/ mono-penta-substituted tribenzodioxin	ts/1psTBD	23	2	1114.13	1114.13	2.06439		0	-3	0		108	69	54		18		C108H69O54
C18H9O9	di-tetra-/ mono-penta-substituted tribenzodioxin	ts/1psTBD	23	3	1403.84	1403.83	3.14377		0	-3	0		204	133	102		34		C204H133O102
C18H9O10	mono-tetra-/ di-penta-substituted tribenzodioxin	ts/2psTBD	24	2	1122.13	1122.13	7.263		0	-3	1		108	69	55		18		C108H69O55
C18H9O10	mono-tetra-/ di-penta-substituted tribenzodioxin	ts/2psTBD	24	3	1409.17	1409.16	3.93613		0	-3	1		204	133	103		34		C204H133O103
C18H7O9	di-tetra-/ mono-penta-substituted tribenzodioxin dione	ts/1psTBDD	25	2	1113.12	1113.12	0.35935		0	-5	0		108	67	54		18		C108H67O54
C18H7O9	di-tetra-/ mono-penta-substituted tribenzodioxin dione	ts/1psTBDD	25	3	1403.16	1403.16	1.38734		0	-5	0		204	131	102		34		C204H131O102
C18H7O10	mono-tetra-/ di-penta-substituted tribenzodioxin dione	ts/2psTBDD	26	3	1408.5	1408.5	2.92511		0	-5	1		204	131	103		34		C204H131O103
C18H13O11	tetrahydroxy benzene	ThB	27	1	1025.13	1025.13	2.2179e-10		0	1	2		48	33	26		8		C48H33O26
C18H13O11	tetrahydroxy benzene	ThB	27	2	1132.14	1132.14	0.0441643		0	1	2		108	73	56		18		C108H73O56
C18H13O11	tetrahydroxy benzene	ThB	27	3	1415.84	1415.84	1.30893		0	1	2		204	137	104		34		C204H137O104
C18H11O12	trihydroxyl eckol/carmalol	thE/C	28	1	1039.11	1039.11	0.962366		0	-1	3		48	31	27		8		C48H31O27
C18H11O12	trihydroxyl eckol/carmalol	thE/C	28	2	1139.13	1139.13	2.63359		0	-1	3		108	71	57		18		C108H71O57
C18H11O12	trihydroxyl eckol/carmalol	thE/C	28	3	1420.5	1420.5	1.11698		0	-1	3		204	135	105		34		C204H135O105
C18H9O8	tetra-substituted tribenzodioxin	tsTBD	29	1	973.111	973.115	4.93261		0	-3	-1		48	29	23		8		C48H29O23
C18H9O8	tetra-substituted tribenzodioxin	tsTBD	29	2	1106.13	1106.13	0.316402		0	-3	-1		108	69	53		18		C108H69O53
C18H9O8	tetra-substituted tribenzodioxin	tsTBD	29	3	1398.5	1398.5	0.300333		0	-3	-1		204	133	101		34		C204H133O101
C18H7O8	tetra-substituted tribenzodioxin dione	tsTBDD	30	1	971.095	971.104	9.6798		0	-5	-1		48	27	23		8		C48H27O23
C18H7O8	tetra-substituted tribenzodioxin dione	tsTBDD	30	2	1105.12	1105.12	4.20767		0	-5	-1		108	67	53		18		C108H67O53
C18H7O8	tetra-substituted tribenzodioxin dione	tsTBDD	30	3	1397.83	1397.84	5.78502		0	-5	-1		204	131	101		34		C204H131O101
C18H9O3	hydroxylphenlylenedione	hPD	31	1	1017.15	1017.15	2.35953		0	-3	-6		54	33	21		9		C54H33O21
C18H9O3	hydroxylphenlylenedione	hPD	31	2	1066.14	1066.14	2.90767		0	-3	-6		108	69	48		18		C108H69O48
